# Supplementary material for: Vertebral cross-sectional growth: A predictor of vertebral wedging in the immature skeleton
Source: PLoS One. 2017 Dec 27;12(12):e0190225. doi: 10.1371/journal.pone.0190225 (PMC5745000; doi:10.1371/journal.pone.0190225)
Supplement: S1 Table — (XLSX) [file pone.0190225.s001.xlsx]

## Sheet: Sheet1
	Baseline							Follow-Up
Subject	Age	Ht (cm)	Wt (kg)	Lordosis Angle L1-L5	Mean Vert CSA L1-L5	L5 Wedging		Age	Ht (cm)	Wt (kg)	Lordosis Angle L1-L5	Mean Vert CSA L1-L5	L5 Wedging
1	9.2731	137.8	35.6	23.924	7.66625	14.56		10.5079	144	45	24.92	8.49525	11.71
2	11.6222	152	45.4	12.335	7.029	6.76		12.8871	156.5	53.3	32.74	7.35	13.3
3	10.0233	141	39.3	21.731	7.972	12.74		11.5346	149	46.9	26.08	9.25425	11.43
4	10.0014	145	39.6	29.529	7.95675	16.35		11.2964	155	47.4	27.88	8.634	12.43
5	12.5585	152.8	43.9	35.319	7.005	13.43		13.7906	156	47.5	27.59	7.2825	13.93
6	9.03765	138.2	27.4	23.851	7.27525	15.7		10.2752	143.6	35.2	26.37	7.46525	17.7
7	12.5914	144.4	37.7	26.165	7.0155	12.79		13.8179	150	46.8	21.32	7.659	11.29
8	11.7043	150.8	41.3	25.538	8.11425	14.38		12.8871	158.2	54.9	26.15	8.554	14.6
9	10.5161	142	37.8	20.987	7.1465	10.56		11.7782	150.5	42.5	26.12	7.80375	10.76
10	10.6201	144.7	28.6	19.985	7.88175	12.55		11.8029	153	35.5	19.83	8.6995	9.79
11	10.1766	143	44.5	26.799	7.82475	15.81		11.488	151.8	55.8	29.25	8.686	13.74
12	10.5927	143.5	35.2	17.57	7.71275	13.8		11.7536	152.5	42	21.12	8.11475	15.23
13	10.7105	148.5	30	11.437	8.102	10.7		11.9836	156	33.5	12	9.14375	12.34
14	10.935	149	39.3	32.298	8.59325	17.28		12.2108	158.2	49.7	31.19	9.456	11.93
15	11.5975	151	41.9	37.259	7.4335	17.77		12.7091	157	51	46.15	7.49575	20.25
16	9.60164	136.9	30	19.486	6.82375	8.84		10.9624	147.8	37.1	18.83	7.6035	7.29
17	13.1499	160	59.3	29.468	7.9475	14.05		14.3436	163	68.5	30.13	8.43225	13.2
18	11.2088	130.5	24	26.871	6.8765	15.89		12.3778	136	27.1	34.4	7.53875	13.55
19	10.319	144.4	45.6	37.604	8.01175	17.03		11.4168	152	53.3	37.5	8.9375	13.15
20	13.514	153	49.4	32.665	7.46725	11.51		14.6448	156.8	49.2	36.7	8.11325	13.08
21	12.4381	166	69	27.446	8.98325	9.76		13.6619	169.5	81.6	20.47	9.1915	11.13
22	10.0698	145.8	47	27.01	7.53825	13.01		11.2936	153	51.8	25.88	7.93025	11.55
23	12.3806	157	61	50.945	10.3658	15.94		13.5606	161.5	60.6	50.5	10.9302	15.61
24	12.8077	164.7	51.1	29.399	8.98	15.07		14.0507	167.7	61.8	36.2	9.19975	16.04
25	13.0842	160	45	39.967	8.29525	9.84		14.2669	163	53.6	43.33	8.55525	15.06
26	9.69747	129	32.4	16.838	7.32325	10.28		10.8145	136	37.5	21.76	7.56975	13.34
27	12.0137	161	44	15.546	11.4385	7.85		13.0869	167	48.9	25.13	11.8502	13.79
